# Supplementary material for: Neonatal diabetes–associated missense PDX1 variant disrupts chromatin association and protein-protein interaction
Source: JCI Insight. 2025 Jun 9;10(11):e189343. doi: 10.1172/jci.insight.189343 (PMC12220937; doi:10.1172/jci.insight.189343)
Supplement: Supporting data values [file jciinsight-10-189343-s181.xlsx]

## Sheet: Figure 1E
Pdx1			T152M			N197T
Total number of cells counted	30		Total number of cells counted	26		Total number of cells counted	24
Number of cells with PDX1 in cytoplasm	2		Number of cells with PDX1 in cytoplasm	5		Number of cells with PDX1 in cytoplasm	12
% of cells with PDX1 in cytoplasm	6.66667		% of cells with PDX1 in cytoplasm	19.2308		% of cells with PDX1 in cytoplasm	50

## Sheet: Figure 1G
% expression at 0h	Pdx1	T152M
2h	80.9581	85.3124
	68.6328	58.4299
	55.5006	61.4798
	81.1061	49.1992
	41.8913	35.4145
4h	53.6728	66.7588
	58.0795	49.2025
	59.8815	114.279
	38.994	61.9391
	13.4121	11.983
	17.2416
	35.909
8h	41.1366	39.5038
	28.9823	84.5942
	96.1788	45.0719
	5.95114	6.70515
	60.4555
	71.7126

## Sheet: Figure 1H
% expression at 0h	Pdx1	N197T
2h	80.9581	98.9307
	68.6328	49.3693
	55.5006	68.3492
	81.1061	46.7095
	41.8913	66.356
4h	53.6728	49.2124
	58.0795	40.8061
	59.8815	51.0691
	38.994	26.6192
	13.4121	25.1509
	17.2416	15.1866
	35.909	25.7693
8h	41.1366	0.887992
	28.9823	21.0566
	96.1788	14.9721
	5.95114	14.1369
	60.4555	36.7681
	71.7126	40.6781

## Sheet: Figure 1I
	Pdx1						T152M						N197T
Genes	Insulin 1	Pdx1	Albumin	Insulin 2	Nkx6.1		Insulin 1	Pdx1	Albumin	Insulin 2	Nkx6.1		Insulin 1	Pdx1	Albumin	Insulin 2	Nkx6.1
Fold enrichment to IgG	2.75108	7.78124	1.69349	6.6116	8.31087		3.63008	1.70527	3.18215	3.45815	1.51047		0.590496	2.73208	0.840896	0.852635	0.690159
	9.00047	8.69388	5.93809	2.48802	13.6895		4.25748	2.46229	1.07177	2.89788	4.97605		1.85318	2.53151	0.435275	2.27363	1.93858
	3.49429	7.4127	1.55833	4.5789	4.45369		0.823591	2.23457	3.09513	1.50004	1		2.63902	4.31691	0.314253	2.32947	1.82134
	0.685391	7.54228	0.247414	9.28563	5.37029		1.78386	3.4822	3.87716	3.63008	1.16473		0.293209	0.721965	3.17114	0.926588	0.103665
		2.41999	0.19751	2.61172	0.34748		5.02805		0.936272	4.43828	5.55967		5.18736			6.02099	5.18736

## Sheet: Figure 2C
	Normal pancreas	Hypoplasia	Agenesis
Insulin ng/ml	0.169829	0.180496	0.0504944
	0.291888		0.0345997
	0.0982017		0.0504944
	0.0902481		0
	1.39957		0.0425466
	0.914597		0.0982018
			0.00282215
			0
			0
			0
			0.0107651
			0.0107651
			0.0345997
			0.0504944
			0
			0
			0
			0.018709
			0.018709
			0.0107651
			0.018709

## Sheet: Figure 2E
Pdx1+/-				Pdx1N197T/-
Sample No.-Section No.	No. of cells at 1-300 µm	No. of cells at 301-600 µm		Sample No.-Section No.	No. of cells at 1-300 µm	No. of cells at 301-600 µm
No.1-1	13	15		No.19-1	3	3
No.1-2	11	14		No.19-2	4	2
No.1-3	16	12		No.19-3	4	2
No.1-4	12	10		No.19-4	3	10
No.1-5	23	16		No.19-5	5	9
No.1-6	12	12		No.19-6	7	7
No.1-7	18	15		No.19-7	4	6
No.1-8	13	12		No.19-8	5	8
Average	14.75	13.25		Average	4.375	5.875
No.2-1	12	14		No.13-1	3	6
No.2-2	19	14		No.13-2	3	5
No.2-3	13	12		No.13-3	2	5
No.2-4	14	15		No.13-4	3	5
No.2-5	13	17		No.13-5	2	8
No.2-6	13	18		No.13-6	4	6
No.2-7	18	12		No.13-7	3	5
No.2-8	19	11		No.13-8	4	5
Average	15.125	14.125		Average	3	5.625
No.32-1	15	11		No.36-1	4	5
No.32-2	16	8		No.36-2	5	7
No.32-3	9	10		No.36-3	8	2
No.32-4	17	9		No.36-4	8	8
No.32-5	14	5		No.36-5	2	10
No.32-6	19	14		No.36-6	8	10
No.32-7	17	9		No.36-7	4	7
No.32-8	11	11		No.36-8	2	7
Average	14.75	9.625		Average	5.125	7
